# Supplementary material for: Stereotactic body radiation therapy for locally advanced pancreatic cancer
Source: PLoS One. 2019 Apr 12;14(4):e0214970. doi: 10.1371/journal.pone.0214970 (PMC6461258; doi:10.1371/journal.pone.0214970)
Supplement: S1 Dataset — (XLSX) [file pone.0214970.s001.xlsx]

## Sheet: Raw Data
No.	Age	Gender	PS	N Stage	Tumor Size	CA 19-9	Location	RT Dose	PreRT CTx	PostRT CTx	LRFS	LRF_D	PFS	PFS_D	OS	OS_D
1	>65	M	0	0	>40	>200	Head	26	1	1	0	17.7205	1	14.663	1	17.9507
2	>65	M	0	0	≤40	≤200	Head	24	1	1	0	9.89589	1	7.49589	1	11.4082
3	>65	M	1	0	>40	>200	Head	26	1	1	1	16.1425	1	16.1425	1	22.7178
4	>65	M	0	0	≤40	>200	Head	26	1	1	0	20.0548	1	11.2438	1	20.0877
5	≤64	F	0	0	>40	≤200	Body/Tail	26	1	1	0	19.3644	1	10.2247	1	24.3288
6	≤64	F	0	1	>40	>200	Body/Tail	25	0	1	0	14.7945	1	5.75342	1	14.7945
7	≤64	F	0	0	>40	>200	Body/Tail	25	0	1	0	14.9589	1	14.9589	1	22.126
8	≤64	F	1	0	>40	>200	Body/Tail	26	0	1	0	11.3096	1	7.36438	1	11.4411
9	≤64	F	1	0	>40	≤200	Head	28	0	1	1	4.86575	1	4.86575	1	7.49589
10	>65	F	1	0	>40	>200	Head	28	1	1	0	13.5452	1	12.2301	1	13.7425
11	≤64	F	0	0	>40	>200	Body/Tail	25	1	1	0	18.8384	1	15.5836	1	23.6384
12	≤64	M	2	0	>40	≤200	Head	28	0	1	0	6.34521	1	2.20274	1	7.72603
13	≤64	F	1	0	>40	>200	Body/Tail	28	1	1	0	6.47671	1	6.60822	1	6.60822
14	≤64	F	0	0	>40	>200	Head	28	0	1	1	18.4767	1	18.4767	1	28.9315
15	>65	F	2	0	>40	>200	Body/Tail	28	1	0	0	11.2767	1	10.4548	1	11.2767
16	>65	F	0	0	≤40	≤200	Head	26	0	1	1	35.2438	1	35.2438	1	38.8603
17	≤64	M	2	0	>40	≤200	Body/Tail	28	0	1	1	18.1808	1	18.1808	1	27.3205
18	>65	M	1	0	>40	>200	Head	26	1	0	0	2.30137	1	7.2	1	7.2
19	>65	M	0	0	>40	≤200	Body/Tail	32	0	0	1	4.14247	1	2.72877	1	5.68767
20	≤64	M	0	1	≤40	≤200	Body/Tail	32	0	0	1	14.8932	1	14.8932	1	20.2849
21	≤64	M	0	0	>40	≤200	Head	28	0	1	1	16.7671	1	16.7671	1	26.1699
22	≤64	M	0	1	>40	≤200	Body/Tail	28	0	1	1	10.4219	1	10.4219	1	29.9178
23	>65	M	0	1	>40	>200	Body/Tail	28	0	1	1	13.1178	1	7.79178	1	17.6219
24	≤64	M	0	0	>40	≤200	Head	28	0	1	1	14.4986	1	14.4986	1	20.3836
25	>65	M	0	1	≤40	≤200	Body/Tail	30	0	1	1	19.2	1	13.2493	1	23.6055
26	≤64	F	0	0	>40	≤200	Body/Tail	30	0	1	1	22.3233	1	17.7205	1	29.4904
27	>65	M	0	1	≤40	≤200	Head	32	0	1	0	7.39726	1	7.2	1	13.4466
28	≤64	F	0	0	>40	>200	Head	28	0	0	0	33.337	1	17.8192	1	33.337
29	≤64	F	1	0	>40	≤200	Head	30	0	0	0	20.6466	1	20.6137	1	20.6795
30	≤64	F	0	1	>40	≤200	Body/Tail	26	0	1	0	15.8795	1	12.9863	1	17.5233
31	>65	F	1	0	>40	≤200	Head	28	0	1	1	13.5781	1	13.5781	1	31.7589
32	>65	M	0	0	≤40	≤200	Head	26	1	1	0	18.5425	1	10.2247	1	18.5425
33	≤64	M	1	0	≤40	≤200	Head	30	0	1	0	14.7616	1	12.7233	1	16.7342
34	≤64	F	0	1	≤40	≤200	Head	36	0	0	0	9.92877	1	9.76438	1	12.9205
35	>65	F	1	0	>40	≤200	Head	32	0	1	1	17.063	1	17.063	1	19.4959
36	≤64	F	0	0	>40	≤200	Head	30	0	1	0	12.3945	1	10.9808	1	13.611
37	>65	F	0	1	≤40	>200	Head	36	1	1	1	11.1123	1	8.21918	1	14.5315
38	≤64	M	0	0	>40	≤200	Body/Tail	26	1	1	0	8.15342	0	8.15342	1	14.0055
39	>65	M	0	0	>40	>200	Head	34	0	1	1	14.9589	1	14.9589	1	23.9014
40	≤64	F	0	1	≤40	>200	Head	32	1	1	0	17.0301	1	6.14795	1	17.2603
41	≤64	F	1	0	>40	>200	Body/Tail	36	0	1	0	15.8466	1	9.00822	1	16.2082
42	>65	F	0	0	≤40	>200	Body/Tail	32	0	1	0	13.8082	1	3.64932	1	13.8411
43	>65	M	1	0	>40	>200	Body/Tail	34	0	1	0	14.6301	1	14.4329	1	15.1233
44	≤64	M	0	0	>40	>200	Head	36	0	1	0	6.93699	1	8.12055	1	8.12055
45	>65	M	0	0	>40	>200	Body/Tail	36	0	1	0	5.7863	0	5.7863	1	9.07397
46	≤64	F	1	0	>40	≤200	Body/Tail	28	0	1	0	28.3068	1	26.663	1	28.3068
47	>65	M	0	1	>40	>200	Head	36	1	1	1	9.40274	1	9.40274	1	14.3342
48	≤64	M	1	0	>40	>200	Body/Tail	36	0	1	0	18.4438	1	4.99726	1	18.4767
49	>65	M	0	1	≤40	≤200	Head	26	0	1	1	5.81918	1	5.19452	1	6.37808
50	≤64	M	0	0	>40	>200	Body/Tail	30	1	1	0	17.1616	1	3.68219	1	17.4247
51	>65	F	0	0	>40	≤200	Body/Tail	30	1	1	0	14.4658	1	7.82466	1	16.7671
52	>65	M	0	0	>40	>200	Head	26	0	1	0	8.48219	1	2.33425	1	9.89589
53	>65	F	1	0	>40	>200	Body/Tail	30	0	1	0	6.24658	1	6.04932	1	6.41096
54	>65	F	1	0	>40	>200	Body/Tail	26	1	1	0	17.2274	1	7.59452	1	20.7452
55	>65	M	0	1	>40	>200	Body/Tail	28	1	0	0	3.87945	1	4.83288	1	4.83288
56	>65	M	1	1	>40	>200	Body/Tail	30	0	1	0	15.9781	1	5.39178	1	17.3589
57	≤64	F	0	0	≤40	≤200	Head	28	0	1	1	33.3041	1	8.02192	1	42.1808
58	≤64	F	0	0	>40	≤200	Head	30	0	1	0	8.08767	1	8.12055	1	8.12055
59	≤64	F	0	0	>40	>200	Head	24	0	1	0	17.4575	1	14.926	1	17.4575
60	>65	F	0	0	>40	≤200	Head	30	0	1	0	4.43836	1	4.43836	1	4.43836
61	≤64	F	2	0	>40	≤200	Head	32	0	1	1	7.59452	1	7.59452	1	16.8329
62	≤64	M	1	1	≤40	>200	Body/Tail	28	1	0	1	4.04384	1	2.9589	1	5.62192
63	≤64	F	1	0	≤40	≤200	Body/Tail	30	1	1	0	49.0521	0	49.0521	0	49.7425
64	>65	F	1	0	≤40	>200	Head	30	0	1	0	33.2055	1	36.3945	1	36.3945
65	>65	F	1	0	>40	>200	Head	26	1	1	0	4.89863	1	2.56438	1	5.42466
66	≤64	F	0	0	>40	>200	Body/Tail	30	0	0	0	6.14795	1	3.61644	1	3.61644
67	>65	F	1	0	>40	≤200	Head	30	1	1	1	6.70685	1	7.16712	1	6.70685
68	>65	M	0	0	≤40	>200	Head	36	0	0	0	25.8411	1	25.8411	1	31.8904
69	>65	M	1	1	>40	≤200	Body/Tail	30	1	1	0	18.0164	1	19.1014	1	19.1014
70	>65	F	2	0	>40	≤200	Body/Tail	28	1	0	1	18.8055	1	15.8795	1	19.0356
71	≤64	M	1	0	≤40	≤200	Head	30	1	0	1	6.54247	1	6.54247	1	10.9151
72	>65	F	1	1	>40	≤200	Body/Tail	30	1	0	1	16.8658	1	16.8658	1	22.8822
73	>65	F	1	1	≤40	>200	Head	28	1	1	0	31.4959	1	32.7781	1	32.7781
74	≤64	F	1	0	≤40	≤200	Head	28	1	1	1	6.50959	1	4.50411	1	12.4603
75	>65	F	1	0	≤40	>200	Body/Tail	28	1	1	0	6.27945	1	3.94521	1	7.2
76	>65	M	0	0	≤40	≤200	Body/Tail	30	0	1	0	15.7479	1	13.0849	1	15.7479
77	>65	M	0	1	≤40	>200	Head	30	1	1	1	4.20822	1	4.20822	1	7.13425
78	≤64	M	0	1	>40	>200	Body/Tail	30	1	0	0	9.50137	1	7.36438	1	11.1123
79	>65	F	1	0	≤40	>200	Body/Tail	30	0	1	0	4.70137	1	2.53151	1	6.18082
80	>65	F	2	0	>40	≤200	Head	30	0	1	0	3.22192	0	3.22192	1	9.79726
81	≤64	M	1	1	>40	>200	Head	30	1	1	0	12.7562	0	12.7562	1	29.2274
82	>65	M	0	1	≤40	>200	Head	30	0	1	1	8.48219	1	6.31233	1	12
83	≤64	M	0	0	≤40	≤200	Body/Tail	30	1	1	1	15.9123	1	13.3151	0	16.0767
84	≤64	M	1	0	≤40	≤200	Head	30	1	1	1	20.7123	1	20.7123	1	25.9726
85	>65	F	1	0	>40	>200	Head	28	0	1	0	23.3096	1	12.6575	0	26.6959
86	>65	M	1	0	>40	≤200	Body/Tail	28	0	1	1	10.2575	1	8.02192	1	11.8356
87	>65	M	1	0	≤40	≤200	Body/Tail	28	1	1	0	13.9068	1	9.27123	1	14.2685
88	≤64	M	1	0	≤40	>200	Head	28	1	1	1	13.5781	1	13.5781	1	16.4384
89	≤64	F	0	0	>40	>200	Body/Tail	28	1	1	1	4.73425	1	4.04384	1	5.12877
90	≤64	M	0	0	>40	>200	Head	28	0	1	1	10.3233	1	10.3233	1	21.0411
91	≤64	M	0	0	>40	>200	Body/Tail	28	1	1	0	14.7945	1	12.5918	1	15.4192
92	≤64	M	0	0	≤40	>200	Head	28	0	1	0	25.2822	0	25.2822	0	28.2411
93	≤64	M	0	0	≤40	≤200	Head	28	1	1	0	18.1151	1	15.7808	1	18.1151
94	>65	M	2	0	>40	≤200	Head	28	0	1	0	5.98356	1	5.98356	1	5.98356
95	≤64	M	1	1	>40	>200	Head	28	0	1	0	5.68767	1	3.15616	1	8.94247
